# Supplementary material for: Promising Effects of Novel Supplement Formulas in Preventing Skin Aging in 3D Human Keratinocytes
Source: Nutrients. 2024 Aug 20;16(16):2770. doi: 10.3390/nu16162770 (PMC11356847; doi:10.3390/nu16162770)
Supplement: Supplementary file 1 [file nutrients-16-02770-s001.zip]

Archive with 1 entries (1 files):
- nutrients-3117609-supplementary.pdf
